# Supplementary material for: A d-2-hydroxyglutarate biosensor based on specific transcriptional regulator DhdR
Source: Nat Commun. 2021 Dec 7;12:7108. doi: 10.1038/s41467-021-27357-7 (PMC8651671; doi:10.1038/s41467-021-27357-7)
Supplement: Supplementary file 5 — Supplementary Data 1 [file 41467_2021_27357_MOESM5_ESM.xlsx]

## Sheet: Sheet1
	Supplementary Data 1. Strains and plasmids used in this study
	Strain or plasmid	Relevant characteristicsa
	A. denitrificans
	NBRC 15125	Wild-type
	NBRC 15125 (Δd2hgdh)	NBRC 15125 with a deletion of the d2hgdh gene
	NBRC 15125 (ΔserA)	NBRC 15125 with a deletion of the serA gene
	NBRC 15125 (Δd2hgdhΔserA)	NBRC 15125 with deletions of the d2hgdh gene and serA gene
	NBRC 15125 (ΔdhdR)	NBRC 15125 with a deletion of the dhdR gene
	P. aeruginosa
	PAO1	Wild-type
	PAO1 (ΔPA0317)	PAO1 with a deletion of the PA0317 gene
	PAO1 (ΔserA)	PAO1 with a deletion of the serA gene
	PAO1 (ΔwbpB)	PAO1 with a deletion of the wbpB gene
	PAO1 (ΔPA0317ΔserA)	PAO1 with deletions of the PA0317 gene and serA gene
	PAO1 (ΔPA0317ΔwbpB)	PAO1 with deletions of the PA0317 gene and wbpB gene
	PAO1 (ΔPA0317ΔserAΔwbpB)	PAO1 with deletions of the PA0317 gene, serA gene, and wbpB gene
	E. coli
	DH5α	F– φ80lacZ∆M15 ∆(lacZYA-argF)U169 deoR recA1 endA1 hsdR17(rK–, mK+) phoA supE44 λ– thi-1 gyrA96 relA1, used for gene clone
	BL21(DE3)	F– ompT hsdSB(rB- mB-) gal(λ c I 857 ind1 Sam7 nin5 lacUV5-T7gene1) dcm (DE3)
	HB101	F– mcrB mrr hsdS20(rB- mB-) recA13 supE44 ara14 proA2 lacY1 galK2 xy15 λ- mtl1 rpsL20(Smr) glnV44 λ-; triparental mating helper strain
	BL21-D2HGDH	E. coli BL21(DE3) harboring the expression plasmid pETDuet-d2hgdh
	BL21-SerA	E. coli BL21(DE3) harboring the expression plasmid pETDuet-serA
	BL21-DhdR	E. coli BL21(DE3) harboring the expression plasmid pETDuet-dhdR
	BL21-WbpB	E. coli BL21(DE3) harboring the expression plasmid pETDuet-wbpB
	Plasmid
	pETDuet-1	Apr, vector for protein expression
	pETDuet-d2hgdh	Apr, pETDuet-1 contained d2hgdh gene of A. denitrificans NBRC 15125
	pETDuet-serA	Apr, pETDuet-1 contained serA gene of A. denitrificans NBRC 15125
	pETDuet-dhdR	Apr, pETDuet-1 contained dhdR gene of A. denitrificans NBRC 15125
	pETDuet-wbpB	Apr, pETDuet-1 contained wbpB gene of P. aeruginosa PAO1
	pRK2013	Kmr, ColE1 ori, mob, tra+; helper plasmid for conjugation experiments
	pK18mobsacB-tet	Kmr and Tcr, suicide plasmid for gene knockout
	pK18mobsacB-d2hgdh’	Kmr and Tcr, partial lengths of d2hgdh were inserted into pK18mobsacB-tet
	pK18mobsacB-serA’	Kmr and Tcr, partial lengths of serA were inserted into pK18mobsacB-tet
	pK18mobsacB-dhdR’	Kmr and Tcr, partial lengths of dhdR were inserted into pK18mobsacB-tet
	pMD18-T	Apr, TA cloning vector
	pEASY-Blunt cloning vector	Apr, vector for gene cloning
	pEASY-Blunt-F1	Apr, pEASY-Blunt cloning vector with 81-bp fragment upstream of dhdR
	pBBR1-Rha-redγBAS-kan	Kmr, BAS gene and redγ under Rha promoter
	pR6K-Tps-gentaR-tetR-T7RP	Gmr, PCR templates to amplify lox71-gentaR-lox66
	pCM157	Tcr, pCM62 with cre from pJW168; cre expression vector
	pLenti PGK GFP Puro (w509-5)	Apr, lentiviral expression vector
	PGK-IDH1/R132H-Puro	Apr, the plasmid carrying IDH1/R132H gene using pLenti PGK GFP Puro (w509-5) as backbone
	pMD2.G	Apr, VSV-G envelope expressing plasmid
	psPAX2	Apr, lentiviral packaging vector
	aApr, ampicillin resistant; Kmr, kanamycin resistant; Gmr, gentamicin resistant; Tcr, tetracycline resistant.
