# Supplementary material for: A d-2-hydroxyglutarate biosensor based on specific transcriptional regulator DhdR
Source: Nat Commun. 2021 Dec 7;12:7108. doi: 10.1038/s41467-021-27357-7 (PMC8651671; doi:10.1038/s41467-021-27357-7)
Supplement: Supplementary file 6 — Supplementary Data 2 [file 41467_2021_27357_MOESM6_ESM.xlsx]

## Sheet: Sheet1
	Supplementary Data 2. Oligonucleotides used in this study
	Primer	Sequence (5′-3′)a	Use
	Overexpression
	d2hgdh-F	ATATGAGCTCGATGAGCGCATCCGACTTTA (SacI)	Amplification of d2hgdh in A. denitrificans NBRC 15125 (forward)
	d2hgdh-R	TATTAAGCTTCTACAGCAGCTTCCCGGGAT (HindIII)	Amplification of d2hgdh in A. denitrificans NBRC 15125 (reverse)
	serA-F	TACTGAATTCGATGGCACAAATCGTCCTGTT (EcoRI)	Amplification of serA in A. denitrificans NBRC 15125 (forward)
	serA-R	TCGCAAGCTTCTACAGCCGGTCGCAG (HindIII)	Amplification of serA in A. denitrificans NBRC 15125 (reverse)
	dhdR-F	ATCTGAGCTCGATGCTGAGCAAGAGCCTG (SacI)	Amplification of dhdR in A. denitrificans NBRC 15125 (forward)
	dhdR-R	TATTAAGCTTTCATGATGTCTGCCTTGCGG (HindIII)	Amplification of dhdR in A. denitrificans NBRC 15125 (reverse)
	wbpB-F	ATATGGATCCGATGAAAAATTTCGC (BamHI)	Amplification of wbpB in P. aeruginosa PAO1 (forward)
	wbpB-R	ATATAAGCTTTCAACGCGCAAGCGC (HindIII)	Amplification of wbpB in P. aeruginosa PAO1 (reverse)
	Gene knockout
	d2hgdh-uf	CTATGACATGATTACGAATTCATGAGCGCATCCGACTTTACG (EcoRI)	Amplification of upstream homologous arm of d2hgdh (forward)
	d2hgdh-ur	GACCGCATGAACGCCGTGCGTTTGTACCCGGACATCCGCCC	Amplification of upstream homologous arm of d2hgdh (reverse)
	d2hgdh-df	GGGCGGATGTCCGGGTACAAACGCACGGCGTTCATGCGGTC	Amplification of downstream homologous arm of d2hgdh (forward)
	d2hgdh-dr	TCGCTAACGGATTCAGGATCCCTACAGCAGCTTCCCGG (BamHI)	Amplification of downstream homologous arm of d2hgdh (reverse)
	serA1-uf	CTATGACATGATTACGAATTCATGGCACAAATCGTCCTG (EcoRI)	Amplification of upstream homologous arm of serA (forward)
	serA1-ur	CACCAGCTTCTCGGCGACTTATGGCTTCGCCCAGCACCA	Amplification of upstream homologous arm of serA (reverse)
	serA1-df	TGGTGCTGGGCGAAGCCATAAGTCGCCGAGAAGCTGGTG	Amplification of downstream homologous arm of serA (forward)
	serA1-dr	TCGCTAACGGATTCAGGATCCCTACAGCCGGTCGCAGCG (BamHI)	Amplification of downstream homologous arm of serA (reverse)
	dhdR-uf	CTATGACATGATTACGAATTCGGCGGACGCTGCTGCGCGGTCG (EcoRI)	Amplification of upstream homologous arm of dhdR (forward)
	dhdR-ur	CCTGACGGCGGCTGTTGGTGCGCGCTCACACCGTACTGCTC	Amplification of upstream homologous arm of dhdR (reverse)
	dhdR-df	GAGCAGTACGGTGTGAGCGCGCACCAACAGCCGCCGTCAGG	Amplification of downstream homologous arm of dhdR (forward)
	dhdR-dr	TCGCTAACGGATTCAGGATCCTGGCCCTTGTACAGGCCGC (BamHI)	Amplification of downstream homologous arm of dhdR (reverse)
	serA2-genta-loxM-F	CCGGCCGGACCCGCTTCGCGCAGTTCGCTTTCCAGCCACTTCCTCCGGGACAACAGGTTTACGCAGATGAGCAAGAGCTGAATTACATTCCCAACCG	Amplification of homologous arm of serA in P. aeruginosa PAO1 and gentamicin resistance gene (forward)
	serA2-genta-loxM-R	AAGGAGGCCGCTGGGCCTCCTTTTCCTTTCCGCCGGACGCTGCCTTAGAACAGCACGCGGCTACGGATGGTACCGCAACTTAAATGTGAAAGTGGGT	Amplification of homologous arm of serA in P. aeruginosa PAO1 and gentamicin resistance gene (reverse)
	serA2-F	ACAACTCAGGTCGCAACCGGGCA	Verification of deletion of serA in P. aeruginosa PAO1 (forward)
	serA2-R	ACTTCGGCAAGGGCCAGACC	Verification of deletion of serA in P. aeruginosa PAO1 (reverse)
	wbpB-genta-loxM-F	GATCACCCATCCCAGCATGTCCATCCGCTCGTGCCAGAAGGCCGGGCGGATCCGCTCATTTCCATAGGACGAACCAGCTGAATTACATTCCCAACCG	Amplification of homologous arm of wbpB in P. aeruginosa PAO1 and gentamicin resistance gene (forward)
	wbpB-genta-loxM-R	ATGACATGCTGATGAATGATCCTGCGGAAACCTGCTGTAAACAGGTGACCGAGGACGGCCACCTCCTTTTCTACCCAACTTAAATGTGAAAGTGGGT	Amplification of homologous arm of wbpB in P. aeruginosa PAO1 and gentamicin resistance gene (reverse)
	wbpB-F1	GACAAGTTTGACTATGAGCTGATC	Verification of the deletion of wbpB in P. aeruginosa PAO1 (forward)
	wbpB-R1	AAGCTAGCACAGCCAGAACT	Verification of deletion of wbpB in P. aeruginosa PAO1 (reverse)
	Cotranscription assay
	d-d-RTF	CGCACCAACAGCCGCCGTCA	Amplification of overlapping regions spanning the dhdR-d2hgdh genes (forward)
	d-d-RTR	TGGCCCTTGTACAGGCCGCGCCA	Amplification of overlapping regions spanning the dhdR-d2hgdh genes (reverse)
	RACE-PCR
	GSP1	GGCGACGTGGAAGGCGAT	Oligonucleotide for reverse transcription
	GSP2	CGCCCTGTTCCGGATGGT	Oligonucleotide for first round PCR of the 5′ RACE
	GSP3	CGCCGCCTTCCAGTTCCAT	Oligonucleotide for nested PCR of the 5′ RACE
	EMSA
	F1-F	GAGTCGCGGCGGCGCGCCGGAT	Amplification of fragment F1 (forward)
	F1-R	GCGCCGATTATAGGCCTACTT	Amplification of fragment F1 (reverse)
	N-F	CCATCCGGAACAGGGCGTCGA	Amplification of negative control fragment (forward)
	N-R	CGTCGTAGACGGCCACGTGTT	Amplification of negative control fragment (reverse)
	DNase I footprinting assay
	M13F-FAM	GTAAAACGACGGCCAGT	Amplification of FAM-labled probe (forward)
	M13R	CAGGAAACAGCTATGAC	Amplification of FAM-labled probe (reverse)
	ITCb
	D0-F	AAAGTTATCAGATAACCTGAAAAGTAG	Amplification of fragment D0 (forward)
	D0-R	CTACTTTTCAGGTTATCTGATAACTTT	Amplification of fragment D0 (reverse)
	D1-F	AAATTTATCAGATAACCTGAAAAGTAG	Amplification of fragment D1 (forward)
	D1-R	CTACTTTTCAGGTTATCTGATAAATTT	Amplification of fragment D1 (reverse)
	D2-F	AAAGGTATCAGATAACCTGAAAAGTAG	Amplification of fragment D2 (forward)
	D2-R	CTACTTTTCAGGTTATCTGATACCTTT	Amplification of fragment D2 (reverse)
	D3-F	AAAGTGATCAGATAACCTGAAAAGTAG	Amplification of fragment D3 (forward)
	D3-R	CTACTTTTCAGGTTATCTGATCACTTT	Amplification of fragment D3 (reverse)
	D4-F	AAAGTTCTCAGATAACCTGAAAAGTAG	Amplification of fragment D4 (forward)
	D4-R	CTACTTTTCAGGTTATCTGAGAACTTT	Amplification of fragment D4 (reverse)
	D5-F	AAAGTTAGCAGATAACCTGAAAAGTAG	Amplification of fragment D5 (forward)
	D5-R	CTACTTTTCAGGTTATCTGCTAACTTT	Amplification of fragment D5 (reverse)
	D6-F	AAAGTTATAAGATAACCTGAAAAGTAG	Amplification of fragment D6 (forward)
	D6-R	CTACTTTTCAGGTTATCTTATAACTTT	Amplification of fragment D6 (reverse)
	D7-F	AAATGTATCAGATAACCTGAAAAGTAG	Amplification of fragment D7 (forward)
	D7-R	CTACTTTTCAGGTTATCTGATACATTT	Amplification of fragment D7 (reverse)
	D8-F	AAATTGATCAGATAACCTGAAAAGTAG	Amplification of fragment D8 (forward)
	D8-R	CTACTTTTCAGGTTATCTGATCAATTT	Amplification of fragment D8 (reverse)
	D9-F	AAATTTCTCAGATAACCTGAAAAGTAG	Amplification of fragment D9 (forward)
	D9-R	CTACTTTTCAGGTTATCTGAGAAATTT	Amplification of fragment D9 (reverse)
	D10-F	AAATTTAGCAGATAACCTGAAAAGTAG	Amplification of fragment D10 (forward)
	D10-R	CTACTTTTCAGGTTATCTGCTAAATTT	Amplification of fragment D10 (reverse)
	D11-F	AAATTTATAAGATAACCTGAAAAGTAG	Amplification of fragment D11 (forward)
	D11-R	CTACTTTTCAGGTTATCTTATAAATTT	Amplification of fragment D11 (reverse)
	D12-F	AAAGGGATCAGATAACCTGAAAAGTAG	Amplification of fragment D12 (forward)
	D12-R	CTACTTTTCAGGTTATCTGATCCCTTT	Amplification of fragment D12 (reverse)
	D13-F	AAAGGTCTCAGATAACCTGAAAAGTAG	Amplification of fragment D13 (forward)
	D13-R	CTACTTTTCAGGTTATCTGAGACCTTT	Amplification of fragment D13 (reverse)
	Biotinylated DNAc
	Bio-F	GAGTCGCGGCGGCGCGCCGGAT	Amplification of biotinylated DNA fragment (forward)
	dhdO-F	GAGTCGCGGCGGCGCGCCGGATCCGGGCTGTCATTGTCA	Amplification of fragment dhdO (forward)
	dhdO-R	GCGCCGATTATAGGCCTACTTTTCAGGTTATCTGATAACTTTTGACAATGACAGCCCGGAT	Amplification of fragment dhdO (reverse)
	dhdO-1-R	GCGCCGATTATAGGCCTACTTTTCAGGTTATCTGATAAATTTTGACAATGACAGCCCGGAT	Amplification of fragment dhdO-1 (reverse)
	dhdO-2-R	GCGCCGATTATAGGCCTACTTTTCAGGTTATCTGATACCTTTTGACAATGACAGCCCGGAT	Amplification of fragment dhdO-2 (reverse)
	dhdO-7-R	GCGCCGATTATAGGCCTACTTTTCAGGTTATCTGATACATTTTGACAATGACAGCCCGGAT	Amplification of fragment dhdO-7 (reverse)
	dhdO-8-R	GCGCCGATTATAGGCCTACTTTTCAGGTTATCTGATCAATTTTGACAATGACAGCCCGGAT	Amplification of fragment dhdO-8 (reverse)
	dhdO-12-R	GCGCCGATTATAGGCCTACTTTTCAGGTTATCTGATCCCTTTTGACAATGACAGCCCGGAT	Amplification of fragment dhdO-12 (reverse)
	aRestriction sites are in italic, and the restriction enzymes are indicated in parentheses.
	bThe mutant sites are underlined.
	cFor the amplification of fragment dhdO, dhdO-1, dhdO-2, dhdO-7, dhdO-8, and dhdO-12, primer dhdO-F was used as the forward primer.
