# Supplementary material for: A d-2-hydroxyglutarate biosensor based on specific transcriptional regulator DhdR
Source: Nat Commun. 2021 Dec 7;12:7108. doi: 10.1038/s41467-021-27357-7 (PMC8651671; doi:10.1038/s41467-021-27357-7)
Supplement: Supplementary file 7 — Source data [file 41467_2021_27357_MOESM7_ESM.xlsx]

## Sheet: Fig. 1a
Fig. 1a
	The gene names and locus tags annotated in NCBI:
	Parageobacillus thermoglucosidasius DSM 2542	AOT13_05475 (gntR)	AOT13_05480 (lldP)	AOT13_05485 (d2hgdh)	AOT13_05490 (glcF)
	Bacillus cereus NJ-W		ACN91_21390 (cdaR)	ACN91_21395 (d2hgdh)	ACN91_21400 (glcF)
	Clostridium botulinum NCTC 8550	ST12_01630 (etfB)	ST12_01635 (etfA)	ST12_01640 (d2hgdh)	ST12_01645 (lldP)
	Pseudomonas stutzeri A1501		PST_0398 (serA)	PST_0399 (d2hgdh)
	Achromobacter denitrificans NBRC 15125		ADE01S_RS28690 (gntR)	ADE01S_RS28685 (d2hgdh)

## Sheet: Fig. 1b
Fig. 1b

## Sheet: Fig. 1c
Fig. 1c
		Specific activity of D2HGDH (U/mg)
	D-2-HG	4.1561	4.20551	4.28585
	L-2-HG	0.253032	0.258112	0.219326
	D-Lactate	0.0221634	0.0484825	0.0572555
	L-Lactate	0	0	0
	D-Malate	0.0554086	0.075725	0.0124669
	D-Tartrate	0.0914241	0.0110817	0
	L-Tartrate	0.0498677	0.0221634	0
	DL-Lactate	0.0346304	0.0364773	0.0166226
	Glutarate	0.0096965	0.0249339	0
	2-Ketoglutarate	0.00138521	0.0036939	0.00277043
	D-Glycerate	0.0258573	0.0429416	0.0152374
	L-Glycerate	0.0295512	0.0166226	0
	Succinate	0.0217017	0.0748016	0
	Pyruvate	0.0447886	0.0120052	0.00877302

## Sheet: Fig. 1d
Fig. 1d
	Time (min)	Active D2HGDH	Denatured D2HGDH
	11	0	-13
	11.0083	0	-13
	11.0167	0	-13
	11.025	0	-13
	11.0333	1	-13
	11.0417	1	-14
	11.05	1	-14
	11.0583	1	-14
	11.0667	1	-13
	11.075	1	-13
	11.0833	1	-13
	11.0917	1	-12
	11.1	1	-12
	11.1083	1	-13
	11.1167	1	-13
	11.125	2	-13
	11.1333	2	-13
	11.1417	2	-13
	11.15	2	-13
	11.1583	2	-13
	11.1667	2	-13
	11.175	1	-14
	11.1833	1	-14
	11.1917	1	-14
	11.2	1	-15
	11.2083	1	-15
	11.2167	1	-14
	11.225	1	-14
	11.2333	1	-14
	11.2417	1	-14
	11.25	1	-15
	11.2583	1	-15
	11.2667	1	-15
	11.275	1	-15
	11.2833	1	-15
	11.2917	1	-14
	11.3	1	-14
	11.3083	1	-14
	11.3167	1	-13
	11.325	2	-13
	11.3333	2	-13
	11.3417	2	-13
	11.35	2	-13
	11.3583	3	-13
	11.3667	2	-13
	11.375	2	-13
	11.3833	2	-13
	11.3917	2	-12
	11.4	2	-12
	11.4083	2	-12
	11.4167	2	-12
	11.425	2	-12
	11.4333	2	-13
	11.4417	2	-13
	11.45	2	-13
	11.4583	1	-14
	11.4667	1	-14
	11.475	1	-14
	11.4833	1	-13
	11.4917	1	-13
	11.5	1	-13
	11.5083	1	-14
	11.5167	2	-14
	11.525	2	-14
	11.5333	2	-14
	11.5417	1	-14
	11.55	2	-14
	11.5583	2	-14
	11.5667	1	-14
	11.575	1	-14
	11.5833	0	-14
	11.5917	0	-13
	11.6	1	-13
	11.6083	1	-14
	11.6167	1	-14
	11.625	1	-14
	11.6333	1	-14
	11.6417	1	-14
	11.65	1	-14
	11.6583	1	-14
	11.6667	1	-14
	11.675	1	-15
	11.6833	1	-15
	11.6917	1	-15
	11.7	1	-15
	11.7083	1	-15
	11.7167	1	-15
	11.725	1	-15
	11.7333	1	-15
	11.7417	1	-15
	11.75	1	-15
	11.7583	1	-15
	11.7667	1	-15
	11.775	1	-15
	11.7833	1	-15
	11.7917	1	-15
	11.8	1	-15
	11.8083	1	-15
	11.8167	0	-15
	11.825	1	-15
	11.8333	1	-14
	11.8417	2	-14
	11.85	2	-14
	11.8583	2	-15
	11.8667	2	-15
	11.875	1	-15
	11.8833	1	-15
	11.8917	1	-15
	11.9	1	-16
	11.9083	1	-16
	11.9167	1	-16
	11.925	1	-16
	11.9333	0	-16
	11.9417	0	-16
	11.95	0	-17
	11.9583	0	-17
	11.9667	1	-17
	11.975	1	-17
	11.9833	1	-17
	11.9917	1	-17
	12	1	-16
	12.0083	1	-16
	12.0167	1	-16
	12.025	1	-16
	12.0333	1	-16
	12.0417	1	-16
	12.05	1	-16
	12.0583	1	-16
	12.0667	0	-17
	12.075	1	-17
	12.0833	1	-17
	12.0917	1	-17
	12.1	1	-16
	12.1083	1	-16
	12.1167	1	-16
	12.125	1	-16
	12.1333	1	-17
	12.1417	1	-16
	12.15	1	-16
	12.1583	1	-16
	12.1667	1	-16
	12.175	1	-16
	12.1833	1	-16
	12.1917	0	-16
	12.2	0	-16
	12.2083	0	-16
	12.2167	1	-16
	12.225	1	-16
	12.2333	0	-15
	12.2417	0	-16
	12.25	1	-16
	12.2583	1	-15
	12.2667	2	-15
	12.275	2	-16
	12.2833	2	-16
	12.2917	2	-17
	12.3	2	-17
	12.3083	1	-16
	12.3167	1	-16
	12.325	1	-16
	12.3333	1	-15
	12.3417	1	-15
	12.35	1	-15
	12.3583	1	-15
	12.3667	1	-16
	12.375	1	-16
	12.3833	2	-16
	12.3917	2	-16
	12.4	2	-16
	12.4083	2	-16
	12.4167	2	-16
	12.425	1	-16
	12.4333	1	-16
	12.4417	0	-16
	12.45	0	-16
	12.4583	0	-16
	12.4667	0	-16
	12.475	0	-16
	12.4833	0	-16
	12.4917	1	-17
	12.5	1	-17
	12.5083	1	-17
	12.5167	1	-16
	12.525	1	-16
	12.5333	1	-16
	12.5417	1	-17
	12.55	1	-16
	12.5583	1	-16
	12.5667	1	-16
	12.575	0	-15
	12.5833	0	-15
	12.5917	1	-15
	12.6	1	-15
	12.6083	1	-15
	12.6167	1	-15
	12.625	2	-16
	12.6333	2	-16
	12.6417	2	-16
	12.65	2	-17
	12.6583	2	-17
	12.6667	2	-17
	12.675	2	-17
	12.6833	2	-17
	12.6917	2	-17
	12.7	3	-16
	12.7083	3	-16
	12.7167	3	-16
	12.725	3	-16
	12.7333	4	-16
	12.7417	4	-15
	12.75	4	-14
	12.7583	4	-13
	12.7667	4	-12
	12.775	5	-12
	12.7833	5	-12
	12.7917	6	-11
	12.8	7	-10
	12.8083	8	-9
	12.8167	9	-8
	12.825	10	-7
	12.8333	10	-6
	12.8417	11	-5
	12.85	12	-4
	12.8583	13	-3
	12.8667	13	-2
	12.875	14	-1
	12.8833	16	0
	12.8917	17	2
	12.9	18	3
	12.9083	19	4
	12.9167	21	5
	12.925	22	6
	12.9333	23	7
	12.9417	24	7
	12.95	25	8
	12.9583	26	8
	12.9667	26	9
	12.975	26	10
	12.9833	27	10
	12.9917	27	10
	13	27	10
	13.0083	28	10
	13.0167	28	10
	13.025	28	9
	13.0333	28	8
	13.0417	28	7
	13.05	28	6
	13.0583	28	6
	13.0667	27	5
	13.075	27	4
	13.0833	27	3
	13.0917	28	3
	13.1	28	2
	13.1083	28	2
	13.1167	29	1
	13.125	29	0
	13.1333	29	-1
	13.1417	30	-2
	13.15	31	-3
	13.1583	33	-4
	13.1667	34	-5
	13.175	35	-6
	13.1833	37	-7
	13.1917	38	-7
	13.2	40	-8
	13.2083	43	-8
	13.2167	46	-9
	13.225	49	-9
	13.2333	53	-10
	13.2417	57	-10
	13.25	63	-11
	13.2583	69	-11
	13.2667	75	-11
	13.275	83	-12
	13.2833	92	-12
	13.2917	103	-12
	13.3	114	-13
	13.3083	128	-13
	13.3167	142	-13
	13.325	159	-13
	13.3333	178	-13
	13.3417	199	-13
	13.35	222	-12
	13.3583	247	-13
	13.3667	275	-13
	13.375	306	-13
	13.3833	339	-13
	13.3917	376	-13
	13.4	414	-13
	13.4083	456	-12
	13.4167	500	-12
	13.425	545	-13
	13.4333	593	-13
	13.4417	643	-14
	13.45	693	-14
	13.4583	745	-14
	13.4667	798	-14
	13.475	850	-14
	13.4833	902	-14
	13.4917	954	-15
	13.5	1004	-15
	13.5083	1052	-15
	13.5167	1098	-14
	13.525	1141	-14
	13.5333	1180	-14
	13.5417	1215	-14
	13.55	1247	-14
	13.5583	1275	-14
	13.5667	1297	-14
	13.575	1315	-14
	13.5833	1328	-14
	13.5917	1336	-15
	13.6	1339	-15
	13.6083	1337	-15
	13.6167	1330	-15
	13.625	1319	-16
	13.6333	1303	-16
	13.6417	1283	-16
	13.65	1259	-16
	13.6583	1231	-16
	13.6667	1200	-16
	13.675	1166	-15
	13.6833	1130	-15
	13.6917	1091	-15
	13.7	1051	-15
	13.7083	1010	-15
	13.7167	968	-14
	13.725	925	-14
	13.7333	883	-14
	13.7417	840	-14
	13.75	797	-14
	13.7583	755	-14
	13.7667	714	-13
	13.775	674	-13
	13.7833	635	-13
	13.7917	598	-12
	13.8	561	-12
	13.8083	526	-11
	13.8167	493	-11
	13.825	462	-10
	13.8333	432	-9
	13.8417	403	-9
	13.85	377	-8
	13.8583	352	-7
	13.8667	329	-7
	13.875	307	-6
	13.8833	287	-5
	13.8917	268	-3
	13.9	251	-2
	13.9083	235	0
	13.9167	220	2
	13.925	206	4
	13.9333	194	6
	13.9417	182	8
	13.95	172	10
	13.9583	163	13
	13.9667	155	15
	13.975	148	18
	13.9833	142	21
	13.9917	136	25
	14	131	28
	14.0083	127	32
	14.0167	124	36
	14.025	121	41
	14.0333	119	45
	14.0417	118	49
	14.05	117	54
	14.0583	116	59
	14.0667	116	63
	14.075	117	68
	14.0833	117	74
	14.0917	119	80
	14.1	120	86
	14.1083	122	92
	14.1167	124	98
	14.125	126	105
	14.1333	128	111
	14.1417	131	117
	14.15	133	124
	14.1583	136	130
	14.1667	139	136
	14.175	142	142
	14.1833	146	148
	14.1917	149	155
	14.2	152	161
	14.2083	155	167
	14.2167	158	173
	14.225	161	179
	14.2333	164	184
	14.2417	167	189
	14.25	169	194
	14.2583	172	198
	14.2667	174	203
	14.275	176	207
	14.2833	178	210
	14.2917	179	214
	14.3	180	217
	14.3083	181	219
	14.3167	182	221
	14.325	183	223
	14.3333	183	224
	14.3417	183	225
	14.35	183	225
	14.3583	182	225
	14.3667	182	224
	14.375	181	224
	14.3833	179	222
	14.3917	178	220
	14.4	176	218
	14.4083	174	215
	14.4167	171	212
	14.425	169	210
	14.4333	166	206
	14.4417	163	202
	14.45	160	198
	14.4583	157	194
	14.4667	153	190
	14.475	149	185
	14.4833	146	180
	14.4917	143	175
	14.5	140	170
	14.5083	136	165
	14.5167	132	160
	14.525	128	154
	14.5333	124	149
	14.5417	120	143
	14.55	115	137
	14.5583	111	132
	14.5667	107	126
	14.575	103	121
	14.5833	99	116
	14.5917	95	111
	14.6	92	106
	14.6083	88	101
	14.6167	84	96
	14.625	81	92
	14.6333	78	87
	14.6417	74	83
	14.65	71	78
	14.6583	68	74
	14.6667	65	70
	14.675	62	66
	14.6833	59	62
	14.6917	56	58
	14.7	53	54
	14.7083	51	51
	14.7167	49	47
	14.725	47	44
	14.7333	45	40
	14.7417	42	37
	14.75	40	34
	14.7583	38	32
	14.7667	37	29
	14.775	35	26
	14.7833	33	24
	14.7917	31	21
	14.8	30	19
	14.8083	28	16
	14.8167	27	15
	14.825	26	13
	14.8333	25	12
	14.8417	23	10
	14.85	22	9
	14.8583	21	7
	14.8667	20	6
	14.875	19	5
	14.8833	18	4
	14.8917	18	2
	14.9	17	1
	14.9083	16	0
	14.9167	15	-1
	14.925	15	-2
	14.9333	15	-3
	14.9417	14	-3
	14.95	13	-4
	14.9583	13	-5
	14.9667	13	-6
	14.975	12	-6
	14.9833	11	-7
	14.9917	10	-7
	15	10	-7
	15.0083	9	-8
	15.0167	9	-8
	15.025	8	-8
	15.0333	8	-8
	15.0417	8	-9
	15.05	8	-9
	15.0583	8	-10
	15.0667	7	-10
	15.075	7	-11
	15.0833	7	-11
	15.0917	7	-11
	15.1	7	-11
	15.1083	7	-12
	15.1167	6	-12
	15.125	6	-12
	15.1333	6	-12
	15.1417	6	-12
	15.15	6	-12
	15.1583	6	-12
	15.1667	6	-12
	15.175	6	-12
	15.1833	6	-12
	15.1917	5	-13
	15.2	5	-13
	15.2083	5	-13
	15.2167	5	-13
	15.225	4	-13
	15.2333	4	-13
	15.2417	4	-12
	15.25	4	-11
	15.2583	5	-11
	15.2667	5	-11
	15.275	4	-10
	15.2833	4	-10
	15.2917	4	-9
	15.3	4	-9
	15.3083	4	-9
	15.3167	4	-8
	15.325	4	-8
	15.3333	4	-7
	15.3417	5	-7
	15.35	5	-6
	15.3583	5	-5
	15.3667	5	-5
	15.375	4	-4
	15.3833	4	-3
	15.3917	4	-2
	15.4	4	-1
	15.4083	4	0
	15.4167	5	2
	15.425	5	4
	15.4333	5	5
	15.4417	4	7
	15.45	4	9
	15.4583	4	11
	15.4667	5	14
	15.475	5	17
	15.4833	4	20
	15.4917	4	23
	15.5	4	27
	15.5083	4	31
	15.5167	4	36
	15.525	4	41
	15.5333	4	47
	15.5417	4	54
	15.55	4	61
	15.5583	5	68
	15.5667	4	77
	15.575	4	86
	15.5833	4	97
	15.5917	3	108
	15.6	3	120
	15.6083	4	134
	15.6167	4	149
	15.625	3	164
	15.6333	3	182
	15.6417	3	200
	15.65	3	219
	15.6583	3	240
	15.6667	3	262
	15.675	3	285
	15.6833	3	308
	15.6917	4	332
	15.7	3	357
	15.7083	3	382
	15.7167	3	408
	15.725	3	434
	15.7333	3	460
	15.7417	3	486
	15.75	4	512
	15.7583	4	537
	15.7667	4	561
	15.775	5	585
	15.7833	5	607
	15.7917	5	629
	15.8	5	648
	15.8083	5	666
	15.8167	5	682
	15.825	5	696
	15.8333	4	708
	15.8417	4	719
	15.85	4	727
	15.8583	4	733
	15.8667	5	737
	15.875	5	739
	15.8833	6	739
	15.8917	6	736
	15.9	6	731
	15.9083	6	725
	15.9167	6	717
	15.925	6	707
	15.9333	6	695
	15.9417	5	682
	15.95	5	667
	15.9583	5	652
	15.9667	5	635
	15.975	5	617
	15.9833	5	599
	15.9917	5	581
	16	5	562
	16.0083	5	542
	16.0167	4	522
	16.025	4	502
	16.0333	4	482
	16.0417	4	463
	16.05	5	443
	16.0583	5	424
	16.0667	5	406
	16.075	5	387
	16.0833	5	369
	16.0917	5	352
	16.1	5	335
	16.1083	5	320
	16.1167	5	304
	16.125	5	290
	16.1333	5	276
	16.1417	5	264
	16.15	4	252
	16.1583	4	240
	16.1667	4	229
	16.175	4	218
	16.1833	4	208
	16.1917	4	199
	16.2	4	190
	16.2083	4	182
	16.2167	4	175
	16.225	4	168
	16.2333	4	161
	16.2417	4	155
	16.25	4	150
	16.2583	4	144
	16.2667	3	139
	16.275	3	134
	16.2833	3	131
	16.2917	3	127
	16.3	4	123
	16.3083	4	120
	16.3167	4	117
	16.325	5	115
	16.3333	5	112
	16.3417	5	110
	16.35	6	108
	16.3583	7	106
	16.3667	7	105
	16.375	8	104
	16.3833	8	103
	16.3917	9	102
	16.4	9	101
	16.4083	10	100
	16.4167	11	100
	16.425	12	100
	16.4333	13	100
	16.4417	13	100
	16.45	14	101
	16.4583	15	101
	16.4667	16	101
	16.475	17	101
	16.4833	19	102
	16.4917	20	102
	16.5	22	103
	16.5083	23	103
	16.5167	24	103
	16.525	25	103
	16.5333	26	104
	16.5417	26	104
	16.55	27	104
	16.5583	28	105
	16.5667	29	105
	16.575	30	105
	16.5833	31	105
	16.5917	31	105
	16.6	32	105
	16.6083	32	105
	16.6167	32	104
	16.625	33	104
	16.6333	33	103
	16.6417	32	103
	16.65	32	102
	16.6583	32	101
	16.6667	33	101
	16.675	32	100
	16.6833	31	99
	16.6917	31	98
	16.7	30	97
	16.7083	29	96
	16.7167	28	95
	16.725	27	94
	16.7333	26	93
	16.7417	26	92
	16.75	25	90
	16.7583	24	89
	16.7667	23	88
	16.775	22	87
	16.7833	21	86
	16.7917	20	84
	16.8	19	83
	16.8083	19	82
	16.8167	18	81
	16.825	17	79
	16.8333	16	78
	16.8417	15	77
	16.85	14	75
	16.8583	13	74
	16.8667	12	73
	16.875	11	73
	16.8833	10	72
	16.8917	9	71
	16.9	8	70
	16.9083	8	70
	16.9167	7	69
	16.925	7	68
	16.9333	6	68
	16.9417	6	67
	16.95	6	66
	16.9583	6	66
	16.9667	6	65
	16.975	5	64
	16.9833	5	63
	16.9917	5	63
	17	5	62
	17.0083	5	61
	17.0167	5	61
	17.025	5	61
	17.0333	5	61
	17.0417	5	61
	17.05	5	61
	17.0583	5	60
	17.0667	4	59
	17.075	4	58
	17.0833	4	58
	17.0917	4	57
	17.1	4	57
	17.1083	4	56
	17.1167	3	56
	17.125	3	56
	17.1333	4	55
	17.1417	4	55
	17.15	4	55
	17.1583	4	55
	17.1667	4	55
	17.175	4	55
	17.1833	5	55
	17.1917	5	55
	17.2	5	55
	17.2083	5	55
	17.2167	5	54
	17.225	5	54
	17.2333	5	53
	17.2417	4	53
	17.25	4	53
	17.2583	4	52
	17.2667	3	52
	17.275	3	51
	17.2833	3	51
	17.2917	3	51
	17.3	3	51
	17.3083	3	51
	17.3167	3	51
	17.325	3	51
	17.3333	3	51
	17.3417	3	50
	17.35	4	50
	17.3583	4	50
	17.3667	4	50
	17.375	4	50
	17.3833	4	50
	17.3917	5	49
	17.4	5	49
	17.4083	5	49
	17.4167	5	48
	17.425	5	48
	17.4333	5	48
	17.4417	5	48
	17.45	6	48
	17.4583	6	47
	17.4667	6	47
	17.475	7	47
	17.4833	7	47
	17.4917	8	47
	17.5	9	47
	17.5083	9	47
	17.5167	9	47
	17.525	9	46
	17.5333	10	46
	17.5417	10	46
	17.55	10	45
	17.5583	10	45
	17.5667	10	45
	17.575	11	45
	17.5833	11	45
	17.5917	11	44
	17.6	11	44
	17.6083	12	44
	17.6167	12	43
	17.625	12	43
	17.6333	13	43
	17.6417	13	43
	17.65	14	43
	17.6583	14	43
	17.6667	14	43
	17.675	14	43
	17.6833	14	43
	17.6917	14	43
	17.7	14	43
	17.7083	15	43
	17.7167	15	42
	17.725	15	42
	17.7333	15	42
	17.7417	15	41
	17.75	15	41
	17.7583	15	41
	17.7667	14	41
	17.775	14	41
	17.7833	14	40
	17.7917	14	40
	17.8	14	39
	17.8083	14	39
	17.8167	13	39
	17.825	13	38
	17.8333	12	39
	17.8417	11	39
	17.85	11	39
	17.8583	11	39
	17.8667	11	39
	17.875	11	38
	17.8833	11	38
	17.8917	11	38
	17.9	11	38
	17.9083	10	38
	17.9167	10	38
	17.925	10	37
	17.9333	9	37
	17.9417	9	36
	17.95	9	36
	17.9583	9	36
	17.9667	9	36
	17.975	9	36
	17.9833	8	36
	17.9917	8	35
	18	8	35
	18.0083	8	35
	18.0167	8	35
	18.025	7	34
	18.0333	7	34
	18.0417	7	33
	18.05	6	33
	18.0583	6	33
	18.0667	6	33
	18.075	6	33
	18.0833	6	33
	18.0917	6	32
	18.1	6	32
	18.1083	6	32
	18.1167	6	31
	18.125	6	31
	18.1333	5	30
	18.1417	5	30
	18.15	5	30
	18.1583	6	30
	18.1667	6	30
	18.175	6	29
	18.1833	6	29
	18.1917	6	29
	18.2	6	29
	18.2083	6	29
	18.2167	6	29
	18.225	6	29
	18.2333	6	29
	18.2417	6	28
	18.25	6	29
	18.2583	6	28
	18.2667	6	28
	18.275	6	28
	18.2833	7	27
	18.2917	7	27
	18.3	6	27
	18.3083	6	27
	18.3167	6	27
	18.325	5	27
	18.3333	5	27
	18.3417	5	26
	18.35	5	26
	18.3583	5	26
	18.3667	5	25
	18.375	5	25
	18.3833	5	26
	18.3917	6	26
	18.4	6	26
	18.4083	6	26
	18.4167	7	26
	18.425	7	26
	18.4333	7	26
	18.4417	7	25
	18.45	7	25
	18.4583	6	25
	18.4667	6	25
	18.475	6	24
	18.4833	6	24
	18.4917	6	24
	18.5	6	25
	18.5083	6	25
	18.5167	5	24
	18.525	5	24
	18.5333	5	24
	18.5417	5	24
	18.55	5	23
	18.5583	5	22
	18.5667	5	22
	18.575	5	22
	18.5833	5	22
	18.5917	5	22

## Sheet: Fig. 1e
Fig. 1e
	OD600nm
	WT	Dd2hgdh	Dd2hgdhDserA	DserA
	3.29	3.235	3.355	3.265
	3.38	3.38	3.345	3.325
	3.38	3.365	3.33	3.31
p value of two-tailed t test		0.692949	0.83957	0.226325
	Extracellular D-2-HG (μM)
	WT	Dd2hgdh	Dd2hgdhDserA	DserA
	0.360766	0.11765	0.394049	0.184218
	0.247891	0.464958	0.952636	0.279727
	0.226184	0.388261	0.538761	0.395497
p value of two-tailed t test		0.709457	0.112184	0.917067
	Intracellular D-2-HG (μM)
	WT	Dd2hgdh	Dd2hgdhDserA	DserA
	7.33499	11.3842	10.1373	12.743
	8.68638	7.14807	7.30007	7.76828
	7.39876	6.62569	7.20484	5.01893
p value of two-tailed t test		0.629167	0.696434	0.475599

## Sheet: Fig. 1f
Fig. 1f

## Sheet: Fig. 1g
Fig. 1g
		WT			d2hgdh				p value of two-tailed t test
	D-2-HG	2.375	2.385	2.455	0.313	0.331	0.331		1.43461e-07
	L-2-HG	2.355	2.49	2.355	2.39	2.45	2.425		0.676632
	D-Malate	0.606	0.502	0.583	0.547	0.589	0.59		0.752768
	D-Lactate	1.335	1.24	1.41	1.37	1.305	1.35		0.813115
	2-KG	3.235	3.065	2.995	3.02	3.06	3.075		0.558062

## Sheet: Fig. 2a
Fig. 2a

## Sheet: Fig. 2c
Fig. 2c

## Sheet: Fig. 2d
Fig. 2d

[truncated: 70 more sheets: Fig. 2f, Fig. 2g, Fig. 2h, Fig.3b, Fig. 3c, Fig. 3d, Fig. 3e, Fig. 3f, Fig. 4a, Fig. 4b, Fig. 4c, Fig. 4d, Fig. 4e,  Fig. 4f, Fig. 5a, Fig. 5b, Fig. 5c, Fig. 5d, Fig. 5e, Fig. 5f …]
